# Supplementary material for: Cultivar Susceptibility to Natural Infections Caused by Fungal Grapevine Trunk Pathogens in La Mancha Designation of Origin (Spain)
Source: Plants (Basel). 2021 Jun 9;10(6):1171. doi: 10.3390/plants10061171 (PMC8228040; doi:10.3390/plants10061171)
Supplement: Supplementary file 1 [file plants-10-01171-s001.zip]

Archive with 1 entries (1 files):
- plants-1199956-supplementary.pdf
